# Supplementary material for: Prefrontal Cortex Cytosolic Proteome and Machine Learning-Based Predictors of Resilience toward Chronic Social Isolation in Rats
Source: Int J Mol Sci. 2024 Mar 6;25(5):3026. doi: 10.3390/ijms25053026 (PMC10931671; doi:10.3390/ijms25053026)
Supplement: Supplementary file 1 [file ijms-25-03026-s001.zip › Supplementary Table S1.xlsx]

## Sheet: Sheet1
Supplementary Table S1. List of differentially statistically significant PFC cytosolic proteins between CSIS-resilient vs. CSIS-susceptible rats, FC-fold change
Protein ID	Protein	Gene	Peptides	Unique peptides	p value	Q value	FC
P06687	Sodium/potassium-transporting ATPase subunit alpha-3	Atp1a3	31	17	0.00343723	0.0102471	0.040859
P60203	Myelin proteolipid protein	Plp1	5	5	0.000577733	0.00374347	0.056608
P07340	Sodium/potassium-transporting ATPase subunit beta-1	Atp1b1	10	10	0.00195405	0.00693196	0.0904661
P01830	Thy-1 membrane glycoprotein	Thy1	5	5	5.84362e-05	0.0010602	0.141997
P35435	ATP synthase subunit gamma, mitochondrial	Atp5c1	11	11	0.00507704	0.0130523	0.165772
Q812E9	Neuronal membrane glycoprotein M6-a	Gpm6a	2	2	0.0016632	0.00632413	0.207933
Q920L2	Succinate dehydrogenase [ubiquinone] flavoprotein subunit, mitochondrial	Sdha	20	20	9.79874e-05	0.00141414	0.234865
P10719	ATP synthase subunit beta, mitochondrial	Atp5b	29	29	0.000739988	0.00423327	0.235511
P54290	Voltage-dependent calcium channel subunit alpha-2/delta-1	Cacna2d1	17	17	1.52864e-05	0.000485343	0.262922
P00507	Aspartate aminotransferase, mitochondrial	Got2	28	28	0.0106141	0.022244	0.285564
P25809	Creatine kinase U-type, mitochondrial	Ckmt1	16	16	5.243e-06	0.000277442	0.294315
P15999	ATP synthase subunit alpha, mitochondrial	Atp5a1	25	25	0.000112954	0.00149428	0.294794
P82471	Guanine nucleotide-binding protein G(q) subunit alpha	Gnaq	10	6	2.4999e-06	0.00019843	0.321796
P32736	Opioid-binding protein/cell adhesion molecule	Opcml	6	6	0.000296762	0.00254654	0.329069
Q62636	Ras-related protein Rap-1b	Rap1b	7	2	0.00164017	0.0063896	0.333234
P14408	Fumarate hydratase, mitochondrial	Fh	17	17	4.64358e-08	1.47434e-05	0.337541
P11915	Non-specific lipid-transfer protein	Scp2	10	10	0.000279597	0.00243212	0.337649
Q68FY0	Cytochrome b-c1 complex subunit 1, mitochondrial	Uqcrc1	9	9	0.0017486	0.00645559	0.340285
P13596	Neural cell adhesion molecule 1	Ncam1	18	18	6.50053e-07	8.25568e-05	0.347008
Q66HF1	NADH-ubiquinone oxidoreductase 75 kDa subunit, mitochondrial	Ndufs1	11	11	5.34193e-05	0.00109423	0.347207
P38983	40S ribosomal protein SA	Rpsa	9	9	0.00863572	0.0193087	0.357178
Q63083	Nucleobindin-1	Nucb1	14	14	0.00012276	0.00159087	0.359545
P19234	NADH dehydrogenase [ubiquinone] flavoprotein 2, mitochondrial	Ndufv2	5	5	0.000134027	0.00163667	0.359694
P10824	Guanine nucleotide-binding protein G(i) subunit alpha-1	Gnai1	10	4	3.48554e-06	0.000221332	0.361353
P59215	Guanine nucleotide-binding protein G(o) subunit alpha	Gnao1	17	15	3.8435e-06	0.000221875	0.362574
Q6AYQ8	Acylpyruvase FAHD1, mitochondrial	Fahd1	9	9	7.17598e-06	0.000303783	0.363028
Q62651	Delta(3,5)-Delta(2,4)-dienoyl-CoA isomerase, mitochondrial	Ech1	7	7	1.63397e-05	0.000494081	0.364821
Q9JLA3	UDP-glucose:glycoprotein glucosyltransferase 1	Uggt1	18	18	0.000149835	0.00164044	0.371163
P56522	NADPH:adrenodoxin oxidoreductase, mitochondrial	Fdxr	12	12	0.00573493	0.0142253	0.374453
Q63617	Hypoxia up-regulated protein 1	Hyou1	25	25	3.53781e-05	0.000898604	0.375463
P62898	Cytochrome c, somatic	Cycs	7	7	3.10491e-06	0.000219069	0.37549
P04897	Guanine nucleotide-binding protein G(i) subunit alpha-2	Gnai2	11	5	1.83539e-06	0.000194245	0.387428
Q05175	Brain acid soluble protein 1	Basp1	10	10	0.00275467	0.0091105	0.391224
Q62813	Limbic system-associated membrane protein	Lsamp	5	5	7.63527e-05	0.00127589	0.392626
Q9WU34	Neuronal-specific septin-3	Septin3	14	14	0.0268746	0.0449088	0.394608
P06761	Endoplasmic reticulum chaperone BiP	Hspa5	23	21	6.73537e-06	0.000328997	0.409843
Q9QZR6	Septin-9	Septin9	9	9	0.00217519	0.00746619	0.410028
O35783	Calumenin	Calu	4	4	0.00201713	0.00696129	0.41204
P63095	Guanine nucleotide-binding protein G(s) subunit alpha isoforms short	Gnas	5	1	6.58043e-05	0.00116071	0.413149
B2RYW9	Fumarylacetoacetate hydrolase domain-containing protein 2	Fahd2	13	13	2.31069e-07	3.66821e-05	0.418909
Q66HD0	Endoplasmin	Hsp90b1	36	34	1.81234e-05	0.000523106	0.42929
Q9QYU2	Elongation factor Ts, mitochondrial	Tsfm	7	7	0.000411896	0.00304132	0.445491
P13264	Glutaminase kidney isoform, mitochondrial	Gls	33	33	0.000104532	0.00144299	0.446962
P54311	Guanine nucleotide-binding protein G(I)/G(S)/G(T) subunit beta-1	Gnb1	13	8	0.000555935	0.00363937	0.447519
P18418	Calreticulin	Calr	17	17	1.24985e-05	0.000417714	0.456396
P03994	Hyaluronan and proteoglycan link protein 1	Hapln1	12	12	1.00499e-05	0.000354537	0.458733
P25093	Fumarylacetoacetase	Fah	13	13	0.000134513	0.00161162	0.459739
Q9Z0V6	Thioredoxin-dependent peroxide reductase, mitochondrial	Prdx3	7	7	9.51519e-05	0.00140515	0.469342
Q91Y81	Septin-2	Septin2	1	12	0.00055768	0.00619708	0.47171
P54313	Guanine nucleotide-binding protein G(I)/G(S)/G(T) subunit beta-2	Gnb2	12	5	0.0029199	0.00931727	0.472392
Q566R0	Acyl-coenzyme A thioesterase THEM4	Them4	7	7	4.75402e-05	0.00111808	0.477259
P84817	Mitochondrial fission 1 protein	Fis1	4	4	0.0168432	0.0318317	0.483999
P04785	Protein disulfide-isomerase	P4hb	19	19	7.19239e-06	0.000285448	0.489443
Q5U1X1	Oligoribonuclease, mitochondrial	Rexo2	5	5	0.0110656	0.022888	0.49152
Q62718	Neurotrimin	Ntm	4	4	0.0211583	0.0382778	0.492223
P97710	Tyrosine-protein phosphatase non-receptor type substrate 1	Sirpa	5	5	0.00477834	0.0126427	0.495748
P52555	Endoplasmic reticulum resident protein 29	Erp29	8	8	2.39733e-05	0.000634294	0.500897
P14604	Enoyl-CoA hydratase, mitochondrial	Echs1	11	11	2.1859e-05	0.0006035	0.504364
Q6NYB7	Ras-related protein Rab-1A	Rab1A	8	5	0.000649874	0.00404578	0.50455
P48721	Stress-70 protein, mitochondrial	Hspa9	31	31	5.64528e-05	0.00108629	0.510898
B1WC61	Complex I assembly factor ACAD9, mitochondrial	Acad9	28	28	0.000580255	0.00372184	0.512122
P55067	Neurocan core protein;150 kDa adult core glycoprotein	Ncan	18	18	0.000537342	0.00359171	0.512208
Q62703	Reticulocalbin-2	Rcn2	11	11	7.34351e-05	0.00126031	0.514297
Q63198	Contactin-1	Cntn1	36	36	0.000156723	0.00165865	0.520167
P13233	2,3-cyclic-nucleotide 3-phosphodiesterase	Cnp	21	21	0.000198352	0.00199926	0.520961
Q8R4A1	ERO1-like protein alpha	Ero1l	6	6	0.000272821	0.00247487	0.527179
Q6P686	Osteoclast-stimulating factor 1	Ostf1	3	3	0.00418937	0.0113202	0.52864
Q1HCL7	NAD kinase 2, mitochondrial	Nadk2	10	10	0.00010796	0.00145861	0.529947
P38659	Protein disulfide-isomerase A4	Pdia4	13	13	0.000340737	0.00277395	0.535457
P05708	Hexokinase-1	Hk1	53	53	0.000504094	0.00344193	0.539504
P11598	Protein disulfide-isomerase A3	Pdia3	27	27	8.63822e-05	0.00140648	0.545307
P05065	Fructose-bisphosphate aldolase A	Aldoa	27	23	5.28531e-09	3.35617e-06	0.546798
Q6AYR6	Haloacid dehalogenase-like hydrolase domain-containing protein 2	Hdhd2	8	8	0.000973039	0.00482719	0.550108
Q9JJM9	Septin-5	Septin5	14	14	5.59218e-05	0.0011097	0.554069
Q07310	Neurexin-3	Nrxn3	7	6	0.00476999	0.0126734	0.561339
P37805	Transgelin-3	Tagln3	13	11	0.00135142	0.00572102	0.567102
B0BNF1	Septin-8	Septin8	8	5	0.000934622	0.0047102	0.567587
Q9WVC0	Septin-7	Septin7	16	16	0.00117423	0.00552323	0.569918
P31232	Transgelin	Tagln	14	14	0.000385715	0.00298694	0.570538
O35796	Complement component 1 Q subcomponent-binding protein, mitochondrial	C1qbp	8	8	0.00495377	0.012892	0.573198
Q9JI85	Nucleobindin-2;Nesfatin-1	Nucb2	3	3	0.00910457	0.0199359	0.575395
P10860	Glutamate dehydrogenase 1, mitochondrial	Glud1	31	31	0.00352199	0.0103063	0.576622
P04041	Glutathione peroxidase 1	Gpx1	6	6	0.000660713	0.00403416	0.580985
P20171	GTPase Hras	Hras	7	1	0.000142314	0.00164308	0.581042
Q5FVH2	Phospholipase D3	Pld3	7	7	0.000165025	0.00171788	0.586249
Q5EB77	Ras-related protein Rab-18	Rab18	5	5	0.00338805	0.0101482	0.590444
P24054	SPARC-like protein 1	Sparcl1	14	14	0.000154932	0.00166749	0.59983
Q68FU3	Electron transfer flavoprotein subunit beta	Etfb	14	14	0.00238734	0.00806361	0.604005
Q3KRD8	Eukaryotic translation initiation factor 6	Eif6	4	4	0.00904791	0.0198804	0.611326
P61589	Transforming protein RhoA	Rhoa	10	8	0.0134596	0.0267089	0.614445
Q5XIC0	Enoyl-CoA delta isomerase 2, mitochondrial	Eci2	5	5	0.000830075	0.00446693	0.616163
P42676	Neurolysin, mitochondrial	Nln	23	23	0.000145302	0.00161872	0.618428
P70550	Ras-related protein Rab-8B	Rab8b	4	2	0.00735254	0.0169162	0.618746
P04762	Catalase	Cat	6	6	0.0312765	0.0496515	0.619817
O35331	Pyridoxal kinase	Pdxk	15	15	5.12441e-05	0.00112207	0.621174
B3GNI6	Septin-11	Septin 11	20	17	0.00180647	0.00651767	0.621538
Q5M808	Protein Hikeshi	Hikeshi	3	3	0.0275455	0.0454321	0.62534
P11348	Dihydropteridine reductase	Qdpr	13	13	0.00719368	0.0166109	0.627816
P10536	Ras-related protein Rab-1B	Rab1b	8	5	0.000130714	0.00162752	0.630771
Q9Z1N4	3(2),5-bisphosphate nucleotidase 1	Bpnt1	17	17	0.000135472	0.00159305	0.631744
O70351	3-hydroxyacyl-CoA dehydrogenase type-2	Hsd17b10	13	13	0.00044838	0.00323547	0.635994
Q4V8F9	Hydroxysteroid dehydrogenase-like protein 2	Hsdl2	4	4	0.0143899	0.0282897	0.637096
D4AAT7	ATP-dependent (S)-NAD(P)H-hydrate dehydratase	Carkd	10	10	6.90356e-06	0.000313126	0.644007
P15087	Carboxypeptidase E	Cpe	17	17	0.000932326	0.00473622	0.644306
P31977	Ezrin	Ezr	19	13	0.000240508	0.00224592	0.646845
Q5U211	Sorting nexin-3	Snx3	7	7	0.00902789	0.0199052	0.650898
P97685	Neurofascin	Nfasc	25	25	0.00200185	0.00702307	0.652256
Q99P39	Cysteine desulfurase, mitochondrial	Nfs1	4	4	0.0241851	0.041395	0.656287
Q9ERB4	Versican core protein	Vcan	11	11	0.00162789	0.00638094	0.656905
Q08415	Kynurenine--oxoglutarate transaminase 1, mitochondrial	Ccbl1	1	7	0.0035717	0.0173642	0.65963
B2RZ78	Vacuolar protein sorting-associated protein 29	Vps29	7	7	0.0284093	0.0464946	0.659781
Q9JIX3	Bis(5-adenosyl)-triphosphatase	Fhit	9	9	0.00260405	0.00865744	0.669384
P00787	Cathepsin B;Cathepsin B light chain;Cathepsin B heavy chain	Ctsb	10	10	0.00154561	0.00617272	0.670749
P51647	Retinal dehydrogenase 1	Aldh1a1	8	5	0.0191866	0.0354172	0.673682
Q5SGE0	Leucine-rich PPR motif-containing protein, mitochondrial	Lrpprc	29	29	0.00353733	0.0103037	0.675013
P47868	Secretogranin-3	Scg3	4	4	0.030069	0.0483388	0.676335
D3Z8L7	Ras-related protein R-Ras	Rras	2	2	0.0128046	0.0258124	0.677058
Q03346	Mitochondrial-processing peptidase subunit beta	Pmpcb	7	7	0.00181885	0.00648861	0.677571
Q9R063	Peroxiredoxin-5, mitochondrial	Prdx5	11	11	0.000235303	0.0022639	0.678017
P05712	Ras-related protein Rab-2A	Rab2a	11	11	0.00363099	0.0103394	0.681073
Q68FS4	Cytosol aminopeptidase	Lap3	23	23	0.00120067	0.00540729	0.682786
Q8CGV7	Thiamine-triphosphatase	Thtpa	5	5	0.00181352	0.00650611	0.68929
Q4QQW8	Putative phospholipase B-like 2	Plbd2	5	5	0.019314	0.035549	0.704074
P47971	Neuronal pentraxin-1	Nptx1	6	6	0.00716482	0.0166654	0.705556
Q6P7A9	Lysosomal alpha-glucosidase	Gaa	12	12	0.00112936	0.00535183	0.705828
Q704S8	Carnitine O-acetyltransferase	Crat	3	3	0.0047527	0.0126805	0.714468
P18297	Sepiapterin reductase	Spr	8	8	0.00372714	0.0104723	0.720434
P63245	Guanine nucleotide-binding protein subunit beta-2-like 1	Gnb2l1	3	3	0.0112722	0.0232397	0.721251
Q5RJQ4	NAD-dependent protein deacetylase sirtuin-2	Sirt2	13	13	0.00197374	0.00696293	0.723696
O88794	Pyridoxine-5-phosphate oxidase	Pnpo	11	11	0.0151397	0.0293102	0.724109
P85968	6-phosphogluconate dehydrogenase, decarboxylating	Pgd	20	20	0.021626	0.0387923	0.727051
O88989	Malate dehydrogenase, cytoplasmic	Mdh1	14	14	0.0077804	0.0176448	0.734299
P14841	Cystatin-C	Cst3	5	5	0.00650311	0.0152943	0.735235
Q5FVI6	V-type proton ATPase subunit C 1	Atp6v1c1	23	23	0.000909191	0.00469379	0.73696
Q6Q0N0	Calsyntenin-1	Clstn1	5	5	0.00568313	0.0141521	0.738842
P97697	Inositol monophosphatase 1	Impa1	12	12	0.00356866	0.0103475	0.739275
B5DFN2	Adenosylhomocysteinase	Ahcyl1	21	21	0.00605691	0.0146799	0.740674
Q6IRK9	Carboxypeptidase Q	Cpq	12	12	0.00524732	0.0133282	0.742095
P09117	Fructose-bisphosphate aldolase C	Aldoc	31	27	0.000822335	0.00450158	0.743485
O55012	Phosphatidylinositol-binding clathrin assembly protein	Picalm	12	10	0.00591115	0.0144368	0.744356
P42123	L-lactate dehydrogenase B chain	Ldhb	23	22	0.00321783	0.00987111	0.745835
Q920A6	Retinoid-inducible serine carboxypeptidase	Scpep1	8	8	0.00492982	0.0128825	0.746293
P57113	Maleylacetoacetate isomerase	Gstz1	11	11	0.00287915	0.00928051	0.746763
Q9QVC8	Peptidyl-prolyl cis-trans isomerase FKBP4	Fkbp4	19	19	0.000357916	0.00287692	0.748529
P09034	Argininosuccinate synthase	Ass1	14	14	0.0108063	0.0224248	0.756774
P62959	Histidine triad nucleotide-binding protein 1	Hint1	9	9	0.00890943	0.0198508	0.760661
Q99MS0	SEC14-like protein 2	Sec14l2	19	19	0.00633443	0.0151217	0.760667
P22734	Catechol O-methyltransferase	Comt	10	10	0.0270982	0.0449279	0.761675
P70619	Glutathione reductase	Gsr	10	10	0.0034457	0.0102244	0.762437
O35952	Hydroxyacylglutathione hydrolase, mitochondrial	Hagh	9	9	0.00152169	0.00611564	0.764417
B1H267	Sorting nexin-5	Snx5	13	13	0.00513293	0.01309	0.766657
P16617	Phosphoglycerate kinase 1	Pgk1	29	29	0.0180277	0.0334725	0.767986
P51635	Alcohol dehydrogenase [NADP(+)]	Akr1a1	20	20	0.00706313	0.0164893	0.775346
Q6DGG1	Alpha/beta hydrolase domain-containing protein 14B	Abhd14b	8	8	0.0248073	0.0420071	0.775854
O35567	Bifunctional purine biosynthesis protein PURH	Atic	32	32	0.00945715	0.0202881	0.780046
Q80Z29	Nicotinamide phosphoribosyltransferase	Nampt	9	9	0.00175699	0.00644908	0.781794
Q91Y78	Ubiquitin carboxyl-terminal hydrolase isozyme L3	Uchl3	14	14	0.0128082	0.0257381	0.786204
Q91ZN1	Coronin-1A	Coro1a	18	18	0.0161984	0.0308889	0.787091
Q66X93	Staphylococcal nuclease domain-containing protein 1	Snd1	7	7	0.00643202	0.0152971	0.790815
P36972	Adenine phosphoribosyltransferase	Aprt	10	10	0.00316114	0.0097443	0.791615
P13221	Aspartate aminotransferase, cytoplasmic	Got1	23	23	0.0291817	0.0476359	0.792062
P24268	Cathepsin D;Cathepsin D 12 kDa light chain	Ctsd	11	11	0.00392199	0.0108754	0.795017
P50398	Rab GDP dissociation inhibitor alpha	Gdi1	34	27	0.00229363	0.0078304	0.797815
P31044	Phosphatidylethanolamine-binding protein 1	Pebp1	15	15	0.0243214	0.0415164	0.798612
P11980	Pyruvate kinase PKM	Pkm	41	41	0.00818063	0.0184865	0.799723
Q9ER24	Ataxin-10	Atxn10	1	18	0.00419967	0.0191357	1.2121
O35179	Endophilin-A1	Sh3gl2	1	21	0.00796884	0.0295172	1.2291
P47860	ATP-dependent 6-phosphofructokinase, platelet type	Pfkp	1	37	0.00104127	0.00859044	1.2307
F1LNI5	Protein phosphatase 1G	Ppm1g	2	2	0.0116371	0.0237606	1.23145
A2RUW1	Toll-interacting protein	Tollip	1	8	0.00301032	0.0160698	1.232
P60892	Ribose-phosphate pyrophosphokinase 1	Prps1	2	10	0.004901	0.0215209	1.2363
O35303	Dynamin-1-like protein	Dnm1l	1	45	0.00732426	0.0277914	1.2381
Q9JJP9	Ubiquilin-1	Ubqln1	1	14	0.0174744	0.0527136	1.2409
Q6AYP5	Cell adhesion molecule 1	Cadm1	4	4	0.00772154	0.0175741	1.24476
P48508	Glutamate--cysteine ligase regulatory subunit	Gclm	3	3	0.00162452	0.00640728	1.25555
Q6AYT3	tRNA-splicing ligase RtcB homolog	Rtcb	9	9	0.0129621	0.0258834	1.26217
Q6AYN4	Phytanoyl-CoA hydroxylase-interacting protein-like	Phyhipl	16	14	0.0172883	0.0324796	1.26486
Q9Z2Q1	Protein transport protein Sec31A	Sec31a	22	22	0.00830721	0.04176	1.26834
P32232	Cystathionine beta-synthase	Cbs	16	16	0.00404404	0.0109742	1.28741
O35346	Focal adhesion kinase 1	Ptk2	14	13	0.00400184	0.0110007	1.29394
Q6PEC4	S-phase kinase-associated protein 1	Skp1	9	9	0.00403956	0.0110091	1.29503
Q8K4K5	Lethal(2) giant larvae protein homolog 1	Llgl1	5	5	0.014976	0.0290819	1.30327
Q68FW9	COP9 signalosome complex subunit 3	Cops3	9	9	0.012823	0.0256865	1.30661
Q9JHL4	Drebrin-like protein	Dbnl	13	13	0.00512796	0.0131301	1.30798
Q66HA8	Heat shock protein 105 kDa	Hsph1	37	35	0.00348101	0.0102811	1.30877
P04797	Glyceraldehyde-3-phosphate dehydrogenase	Gapdh	23	23	0.0145109	0.0284395	1.31123
Q4V7C6	GMP synthase [glutamine-hydrolyzing]	Gmps	15	15	0.00543128	0.013686	1.31368
Q5RJK8	Acyl-CoA-binding domain-containing protein 6	Acbd6	6	6	0.00132076	0.00574438	1.31537
Q03114	Cyclin-dependent-like kinase 5	Cdk5	10	9	0.00135329	0.005691	1.32456
P14659	Heat shock-related 70 kDa protein 2	Hspa2	17	8	0.0227812	0.0396331	1.32787
P20717	Protein-arginine deiminase type-2	Padi2	10	10	0.023272	0.0401569	1.32883
O88377	Phosphatidylinositol 5-phosphate 4-kinase type-2 beta	Pip4k2b	12	7	0.022488	0.0395564	1.33685
P30835	ATP-dependent 6-phosphofructokinase, liver type	Pfkl	23	19	0.00134374	0.00572668	1.33874
B5DF89	Cullin-3	Cul3	20	20	0.0163092	0.031007	1.34087
Q66H61	Glutamine--tRNA ligase	Qars1	5	5	0.0043862	0.0118018	1.35115
Q63009	Protein arginine N-methyltransferase 1	Prmt1	6	6	0.00980385	0.0209611	1.35492
P68101	Eukaryotic translation initiation factor 2 subunit 1	Eif2s1	11	11	0.000268743	0.00247322	1.35966
P97536	Cullin-associated NEDD8-dissociated protein 1	Cand1	47	47	0.000143432	0.00162642	1.36097
Q5FVJ0	Protein RUFY3	Rufy3	17	17	0.00309515	0.00968187	1.3611
Q63450	Calcium/calmodulin-dependent protein kinase type 1	Camk1	10	10	0.0292493	0.0476239	1.36137
Q794E4	Heterogeneous nuclear ribonucleoprotein F	Hnrnpf	7	5	0.000801905	0.00442791	1.36791
Q76EQ0	Serine racemase	Srr	9	9	0.00166201	0.0063577	1.36857
P47858	ATP-dependent 6-phosphofructokinase, muscle type	Pfkm	25	22	0.000130547	0.00165794	1.37638
B2GUZ5	F-actin-capping protein subunit alpha-1	Capza1	10	8	0.00357123	0.0103079	1.38227
O35180	Endophilin-A3	Sh3gl3	9	9	0.0140832	0.0278593	1.38865
P61980	Heterogeneous nuclear ribonucleoprotein K	Hnrnpk	16	16	8.90642e-06	0.000332681	1.39071
Q9WTV5	26S proteasome non-ATPase regulatory subunit 9	Psmd9	6	6	0.00325281	0.00993045	1.39468
P62944	AP-2 complex subunit beta	Ap2b1	52	35	0.0116468	0.0237042	1.39662
Q9Z1P2	Alpha-actinin-1	Actn1	52	34	0.00552335	0.0138629	1.40083
Q8VHV7	Heterogeneous nuclear ribonucleoprotein H	Hnrnph1	7	3	0.00605702	0.0146244	1.40322
Q4G017	Nischarin	Nisch	9	9	0.0158122	0.0303347	1.41092
Q6P4Z9	COP9 signalosome complex subunit 8	Cops8	6	6	0.00129667	0.00567853	1.42036
Q68FS2	COP9 signalosome complex subunit 4	Cops4	19	19	0.00200813	0.0069681	1.42125
P62994	Growth factor receptor-bound protein 2	Grb2	14	14	0.000209524	0.00207887	1.4258
Q924N5	Long-chain-fatty-acid--CoA ligase ACSBG1	Acsbg1	21	21	0.000296828	0.00251314	1.42665
P37397	Calponin-3	Cnn3	11	11	0.00762548	0.0174808	1.43088
P61203	COP9 signalosome complex subunit 2	Cops2	16	16	0.00301048	0.00946364	1.43544
Q5XIM9	T-complex protein 1 subunit beta	Cct2	31	31	0.0106795	0.0223076	1.43994
Q62696	Disks large homolog 1	Dlg1	13	10	0.00480978	0.0126731	1.44033
Q63486	Ras-related GTP-binding protein A	Rraga	4	4	0.0221665	0.0392081	1.44563
Q80Z30	Protein phosphatase 1E	Ppm1e	10	10	0.00310938	0.0096787	1.45931
A2RRU1	Glycogen [starch] synthase, muscle	Gys1	4	4	0.00575967	0.0142311	1.46078
Q9QXQ0	Alpha-actinin-4	Actn4	49	31	0.000927497	0.00474968	1.46655
Q9QX69	LanC-like protein 1	Lancl1	7	7	0.0124166	0.02511	1.46778
P18484	AP-2 complex subunit alpha-2	Ap2a2	43	43	0.00554454	0.0138613	1.46851
P18088	Glutamate decarboxylase 1	Gad1	11	11	0.0173228	0.0324483	1.46945
Q6AZ50	Ubiquitin-like-conjugating enzyme ATG3	Atg3	8	8	0.000278107	0.00245275	1.46969
O08662	Phosphatidylinositol 4-kinase alpha	Pi4ka	4	4	0.0158824	0.0303774	1.47676
P84076	Neuron-specific calcium-binding protein hippocalcin	Hpca	10	4	0.00239764	0.00805557	1.47823
Q6PDU1	Serine/arginine-rich splicing factor 2	Srsf2	4	4	0.000710069	0.00417494	1.48679
Q08602	Geranylgeranyl transferase type-2 subunit alpha	Rabggta	16	16	0.00944641	0.0203338	1.49211
P41542	General vesicular transport factor p115	Uso1	21	21	0.00119797	0.00543365	1.49755
Q4FZT9	26S proteasome non-ATPase regulatory subunit 2	Psmd2	31	31	0.00673395	0.0157788	1.50531
P56932	Serine/threonine-protein phosphatase 2A 55 kDa regulatory subunit B delta isoform	Ppp2r2d	7	4	0.000865283	0.00461727	1.50836
Q9JLZ1	Glutaredoxin-3	Glrx3	10	10	0.000339327	0.00279834	1.50874
Q64620	Serine/threonine-protein phosphatase 6 catalytic subunit	Ppp6c	4	4	0.0256605	0.0432213	1.51181
P56536	Kinesin heavy chain isoform 5C	Kif5c	7	4	0.00400256	0.0109553	1.52013
Q4VSI4	Ubiquitin carboxyl-terminal hydrolase 7	Usp7	20	20	0.00141695	0.00580493	1.53498
O88370	Phosphatidylinositol 5-phosphate 4-kinase type-2 gamma	Pip4k2c	7	7	0.0269094	0.0447316	1.53539
P27321	Calpastatin	Cast	6	6	0.0101693	0.0215971	1.53608
P84092	AP-2 complex subunit mu	Ap2m1	20	20	0.00291724	0.00935579	1.56579
Q9JJ31	Cullin-5	Cul5	19	19	0.00230618	0.00783116	1.56756
Q5PPJ9	Endophilin-B2	Sh3glb2	14	14	4.74048e-05	0.00115777	1.57907
P0DJJ3	SH3-containing GRB2-like protein 3-interacting protein 1	Sgip1	17	17	0.00717275	0.016623	1.58041
Q5MJ12	F-box/LRR-repeat protein 16	Fbxl16	12	12	0.00149812	0.00605928	1.58071
Q8VI04	Isoaspartyl peptidase/L-asparaginase	Asrgl1	11	11	0.00278616	0.00911966	1.58724
P62628	Dynein light chain roadblock-type 1	Dynlrb1	3	3	0.00101819	0.00497349	1.59624
P18666	Myosin regulatory light chain 12B	Myl12b;Rlc-a;Myl9	6	6	0.025848	0.0434219	1.60431
P69735	Rab3 GTPase-activating protein catalytic subunit	Rab3gap1	7	7	0.00589531	0.0144537	1.60855
Q63569	26S protease regulatory subunit 6A	Psmc3	15	15	0.0296438	0.0480199	1.61617
Q66H80	Coatomer subunit delta	Arcn1	10	10	0.00541114	0.0136895	1.62869
P50904	Ras GTPase-activating protein 1	Rasa1	9	9	0.00399613	0.0110328	1.62915
Q05683	Glutamate decarboxylase 2	Gad2	14	14	0.00369438	0.0104264	1.62993
P36876	Serine/threonine-protein phosphatase 2A 55 kDa regulatory subunit B alpha isoform	Ppp2r2a	14	10	9.37604e-05	0.00145214	1.6382
O35964	Endophilin-A2	Sh3gl1	15	12	0.00135657	0.00566723	1.65845
A0A0G2JTR4	Active breakpoint cluster region-related protein	Abr	23	23	0.000536291	0.00362282	1.66064
P62762	Visinin-like protein 1	Vsnl1	16	13	0.00315388	0.00976933	1.68327
P97756	Calcium/calmodulin-dependent protein kinase kinase 1	Camkk1	10	10	0.0311821	0.0496257	1.68331
Q9JHZ4	GRIP1-associated protein 1	Gripap1	15	15	0.0130684	0.0260139	1.68665
B0BN93	26S proteasome non-ATPase regulatory subunit 13	Psmd13	16	16	0.00200613	0.00699941	1.71271
Q7TPB1	T-complex protein 1 subunit delta	Cct4	23	23	0.00643997	0.0152589	1.73195
Q6P502	T-complex protein 1 subunit gamma	Cct3	23	23	0.00297795	0.009455	1.73671
P62198	26S protease regulatory subunit 8	Psmc5	17	17	0.00503184	0.0130417	1.74261
D4A4T9	Cysteine and histidine-rich domain-containing protein 1	Chordc1	13	13	0.00768101	0.0175448	1.74426
P09606	Glutamine synthetase	Glul	15	15	0.00284936	0.00923136	1.74694
Q62915	Peripheral plasma membrane protein CASK	Cask	17	17	0.000483609	0.00337463	1.79068
Q01066	Calcium/calmodulin-dependent 3,5-cyclic nucleotide phosphodiesterase 1B	Pde1b	15	14	0.000404798	0.00306008	1.80081
Q80U96	Exportin-1	Xpo1	25	25	8.64838e-05	0.00137293	1.81161
Q641X8	Eukaryotic translation initiation factor 3 subunit E	Eif3e	6	6	9.50078e-05	0.00143643	1.82289
P63036	DnaJ homolog subfamily A member 1	Dnaja1	3	3	0.0304144	0.0487706	1.8623
P13234	Calcium/calmodulin-dependent protein kinase type IV	Camk4	8	8	0.00483413	0.0126846	1.87151
P35332	Hippocalcin-like protein 4	Hpcal4	13	10	0.000228708	0.0022343	1.8774
P70600	Protein-tyrosine kinase 2-beta	Ptk2b	28	27	0.00165612	0.00637357	1.87977
Q641Y5	Ubiquitin-like modifier-activating enzyme ATG7	Atg7	10	10	0.0149592	0.0291384	1.88338
P28037	Cytosolic 10-formyltetrahydrofolate dehydrogenase	Aldh1l1	25	25	0.000485887	0.00335368	1.89265
Q63347	26S protease regulatory subunit 7	Psmc2	14	14	0.000407271	0.00304256	1.89804
P70566	Tropomodulin-2	Tmod2	13	12	5.2183e-05	0.00110454	1.90047
O35095	Neurochondrin	Ncdn	30	30	0.00035834	0.00284432	1.91376
Q63570	26S protease regulatory subunit 6B	Psmc4	18	18	0.00145169	0.00590913	1.9188
Q63092	CaM kinase-like vesicle-associated protein	Camkv	19	19	0.00157166	0.00623752	1.92733
Q63560	Microtubule-associated protein 6	Map6	33	33	0.0103049	0.0217395	1.94706
P16638	ATP-citrate synthase	Acly	36	36	0.00276351	0.00909239	1.95262
Q62871	Cytoplasmic dynein 1 intermediate chain 2	Dync1i2	6	6	0.0064691	0.0152709	1.95864
O88761	26S proteasome non-ATPase regulatory subunit 1	Psmd1	17	17	0.00076247	0.00432293	1.96019
F1LMZ8	26S proteasome non-ATPase regulatory subunit 11	Psmd11	19	19	0.00119756	0.00547087	1.96303
Q62688	Inactive phospholipase C-like protein 1	Plcl1	4	4	0.00132083	0.00570563	1.97031
O08875	Serine/threonine-protein kinase DCLK1	Dclk1	14	14	0.00300294	0.00948691	1.98134
Q5U2N3	Membrane-associated phosphatidylinositol transfer protein 1	Pitpnm1	10	10	0.0146619	0.0286471	1.99144
Q05764	Beta-adducin	Add2	24	23	0.00620331	0.0149208	2.01
P85515	Alpha-centractin	Actr1a	15	15	0.00856484	0.0192179	2.02358
Q8VIL3	ZW10 interactor	Zwint	5	5	0.00594817	0.0144716	2.02857
Q4G061	Eukaryotic translation initiation factor 3 subunit B	Eif3b	14	14	0.000365213	0.00286309	2.03657
Q62940	E3 ubiquitin-protein ligase NEDD4	Nedd4	7	7	0.00898321	0.0198757	2.03718
Q9WTP0	Band 4.1-like protein 1	Epb41l1	33	33	0.00458541	0.0122858	2.07321
D3ZFB6	Proline-rich transmembrane protein 2	Prrt2	3	3	0.0250589	0.0423201	2.10573
P19686	Guanylate cyclase soluble subunit alpha-3	Gucy1a3	3	3	0.0100842	0.0214881	2.12542
O88506	STE20/SPS1-related proline-alanine-rich protein kinase	Stk39	7	7	0.00177705	0.0064852	2.14133
D3ZQG6	Tripartite motif-containing protein 2	Trim2	20	19	0.00281164	0.00915584	2.1751
Q62868	Rho-associated protein kinase 2	Rock2	25	25	0.00178956	0.00649355	2.18118
P26817	Beta-adrenergic receptor kinase 1	Adrbk1	10	10	0.00367316	0.0104128	2.2135
P12785	Fatty acid synthase	Fasn	67	67	0.000317348	0.00265152	2.25872
P08081	Clathrin light chain A	Clta	6	6	0.0016779	0.00634205	2.26526
P51111	Huntingtin	Htt	12	12	0.0167846	0.0318157	2.27198
P11442	Clathrin heavy chain 1	Cltc	105	105	0.00119391	0.00549372	2.3132
Q07009	Calpain-2 catalytic subunit	Capn2	16	16	4.835e-05	0.00109651	2.33645
Q6AYH5	Dynactin subunit 2	Dctn2	16	16	0.00330853	0.0100044	2.38233
P84087	Complexin-2	Cplx2	6	5	5.81769e-05	0.00108654	2.39701
P37285	Kinesin light chain 1	Klc1	16	13	0.00087454	0.00462778	2.41468
O35550	Rab GTPase-binding effector protein 1	Rabep1	7	7	0.00926525	0.0201487	2.45223
P36201	Cysteine-rich protein 2	Crip2	3	3	0.00335568	0.0100989	2.45834
Q63028	Alpha-adducin	Add1	23	22	0.00329707	0.0100174	2.47995
P43244	Matrin-3	Matr3	5	5	0.0112753	0.0231709	2.51574
Q6AY57	WD repeat domain phosphoinositide-interacting protein 2	Wipi2	4	4	0.00587838	0.0144681	2.54764
F1M4A4	Kinesin-like protein	Kif1a	29	21	0.00138492	0.00571054	2.54865
P20595	Guanylate cyclase soluble subunit beta-1	Gucy1b3	10	10	0.00087765	0.00460585	2.55541
Q5PQJ6	Pyrroline-5-carboxylate reductase 3	Pycrl	3	3	0.0219378	0.0390209	2.59923
B5DFC8	Eukaryotic translation initiation factor 3 subunit C	Eif3c	9	9	0.000166409	0.00170435	2.65173
Q9QZM5	Abl interactor 1	Abi1	9	9	0.0151527	0.0292462	2.70429
P08082	Clathrin light chain B	Cltb	8	8	0.000728465	0.00420523	2.72517
P13383	Nucleolin	Ncl	9	9	1.38372e-07	2.92888e-05	2.79849
O35142	Coatomer subunit beta	Copb2	10	10	0.0177614	0.0331719	2.82157
P09216	Protein kinase C epsilon type	Prkce	19	19	0.000236223	0.00223883	2.83828
Q2PQA9	Kinesin-1 heavy chain	Kif5b	16	11	0.00132244	0.00567397	2.84869
Q62784	Type I inositol 3,4-bisphosphate 4-phosphatase	Inpp4a	13	13	0.00350045	0.0102907	2.8813
O09178	AMP deaminase 3	Ampd3	12	12	0.00357984	0.0102396	2.94388
P97874	Cyclin-G-associated kinase	Gak	10	10	0.000657213	0.00405175	3.01496
Q6P9T8	Tubulin beta-4B chain	Tubb4b	30	6	0.00121221	0.00542081	3.0162
O88831	Calcium/calmodulin-dependent protein kinase kinase 2	Camkk2	10	10	0.000887684	0.00462032	3.06853
Q9ERH3	WD repeat-containing protein 7	Wdr7	32	32	0.00123318	0.00543796	3.06862
P16086	Spectrin alpha chain, non-erythrocytic 1	Sptan1	142	142	0.00171508	0.00640632	3.07289
Q5U1Z0	Rab3 GTPase-activating protein non-catalytic subunit	Rab3gap2	16	16	0.00136378	0.00566012	3.08802
F1M386	Rap guanine nucleotide exchange factor 2	Rapgef2	16	16	0.0206475	0.0375679	3.09509
Q62847	Gamma-adducin	Add3	9	9	0.00119275	0.00552844	3.126
Q64537	Calpain small subunit 1	Capns1	6	6	2.09272e-06	0.00018984	3.14829
P23514	Coatomer subunit beta	Copb1	13	13	0.000795398	0.00443051	3.19056
P68370	Tubulin alpha-1A chain;Tubulin alpha-3 chain	Tuba1a	36	1	0.00105547	0.00511622	3.20412
Q6QLM7	Kinesin heavy chain isoform 5A	Kif5a	8	2	0.015305	0.0294505	3.21299
P31000	Vimentin	Vim	30	29	0.011482	0.0235195	3.23204
Q8CF97	Deubiquitinating protein VCIP135	Vcpip1	13	13	0.0141882	0.0279798	3.48236
Q1JU68	Eukaryotic translation initiation factor 3 subunit A	Eif3a	9	9	0.000426116	0.00311016	3.51694
O55156	CAP-Gly domain-containing linker protein 2	Clip2	7	6	0.0197445	0.0362363	3.54445
P62634	Cellular nucleic acid-binding protein	Cnbp	2	2	0.0214629	0.0387185	3.68863
P85108	Tubulin beta-2A chain	Tubb2a	28	2	0.00095522	0.0047761	3.71796
Q9WV63	Kinesin-like protein KIF2A	Kif2a	8	8	0.00121812	0.00540913	3.74999
Q4QRB4	Tubulin beta-3 chain	Tubb3	24	11	0.000726727	0.00423368	3.77502
Q01062	cGMP-dependent 3,5-cyclic phosphodiesterase	Pde2a	16	16	0.00164982	0.00638803	3.78701
P47819	Glial fibrillary acidic protein	Gfap	24	24	0.000102606	0.00144789	3.84941
O08815	STE20-like serine/threonine-protein kinase	Slk	10	10	0.000633039	0.0040198	3.91128
O08873	MAP kinase-activating death domain protein	Madd	25	25	0.000633331	0.00398183	4.03141
P15146	Microtubule-associated protein 2	Map2	81	81	0.000824153	0.00447297	4.05113
Q8VIJ5	Protein O-GlcNAcase	Mgea5	14	14	0.00170233	0.00639632	4.10252
Q3KRE8	Tubulin beta-2B chain	Tubb2b	29	2	0.000459489	0.00327838	4.20076
Q5XIF6	Tubulin alpha-4A chain	Tuba4a	29	9	0.000687812	0.00408187	4.2633
P15205	Microtubule-associated protein 1B	Map1b	47	46	0.0093605	0.0202864	4.27024
P69897	Tubulin beta-5 chain	Tubb5	27	4	0.00107054	0.00511123	4.28987
Q9QUR2	Dynactin subunit 4	Dctn4	8	8	0.000540556	0.00357555	4.29513
P55161	Nck-associated protein 1	Nckap1	30	30	0.000275132	0.00246069	5.04282
Q5M7W5	Microtubule-associated protein 4	Map4	13	13	0.00379489	0.0106156	5.11127
Q62936	Disks large homolog 3	Dlg3	13	12	0.00171689	0.00637558	5.23952
P28023	Dynactin subunit 1	Dctn1	41	41	0.000980947	0.00482869	5.30754
Q5BJU7	Wiskott-Aldrich syndrome protein family member 1	Wasf1	14	14	0.000479473	0.00338295	5.64005
Q9QXU8	Cytoplasmic dynein 1 light intermediate chain 1	Dync1li1	13	12	0.000389677	0.00298127	9.15273
P34926	Microtubule-associated protein 1A	Map1a	54	53	0.00106974	0.00514609	9.86036
Q07266	Drebrin	Dbn1	18	18	0.000794603	0.00446525	16.7071
Q9JLT0	Myosin-10	Myh10	41	34	0.00626748	0.0150183	27.6448
P38650	Cytoplasmic dynein 1 heavy chain 1	Dync1h1	176	176	0.000668149	0.00404071	82.2454
Q9QWN8	Spectrin beta chain, non-erythrocytic 2	Sptbn2	76	76	0.000674531	0.00404082	157.52
