# Supplementary material for: Prefrontal Cortex Cytosolic Proteome and Machine Learning-Based Predictors of Resilience toward Chronic Social Isolation in Rats
Source: Int J Mol Sci. 2024 Mar 6;25(5):3026. doi: 10.3390/ijms25053026 (PMC10931671; doi:10.3390/ijms25053026)
Supplement: Supplementary file 1 [file ijms-25-03026-s001.zip › Supplementary Table S2.xlsx]

## Sheet: SR vs Cont cytosol PFC q value
Supplementary Table S2. Differentially statistically significant upregulated PFC cytosolic protein between CSIS-resilient vs. Control rats, FC-fold change
Protein ID	Protein	Gene	Peptides	Unique peptides	p value	Q value	FC
P25093	Fumarylacetoacetase	Fah	13	13	3.46492e-05	0.0280497	1.4601
