# Supplementary material for: Prefrontal Cortex Cytosolic Proteome and Machine Learning-Based Predictors of Resilience toward Chronic Social Isolation in Rats
Source: Int J Mol Sci. 2024 Mar 6;25(5):3026. doi: 10.3390/ijms25053026 (PMC10931671; doi:10.3390/ijms25053026)
Supplement: Supplementary file 1 [file ijms-25-03026-s001.zip › Supplementary Table S3.xlsx]

## Sheet: Class-separated proteins
Supplemetary Table S3. List of cytosolic predictive proteins for discriminating CSIS-resilient vs. CSIS-susceptible groups with FC (fold change) by class separation
Protein ID	Protein	Gene	p value	Q value	FC
Q64537	Calpain small subunit 1	Capns1	2.09272e-06	0.00018984	3.14829
P62898	Cytochrome c, somatic	Cycs	3.10491e-06	0.000219069	0.37549
B2RYW9	Fumarylacetoacetate hydrolase domain-containing protein 2	Fahd2	2.31069e-07	3.66821e-05	0.418909
P10824	Guanine nucleotide-binding protein G(i) subunit alpha-1	Gnai1	3.48554e-06	0.000221332	0.361353
P05065	Fructose-bisphosphate aldolase A	Aldoa	5.28531e-09	3.35617e-06	0.546798
P14408	Fumarate hydratase, mitochondrial	Fh	4.64358e-08	1.47434e-05	0.337541
P59215	Guanine nucleotide-binding protein G(o) subunit alpha	Gnao1	3.8435e-06	0.000221875	0.362574
Q9QVC8	Peptidyl-prolyl cis-trans isomerase FKBP4	Fkbp4	0.000357	0.00287692	0.748529
P06761	Endoplasmic reticulum chaperone BiP	Hspa5	6.73537e-06	0.000328997	0.409843
Q62636	Ras-related protein Rap-1b	Rap1b	0.00164	0.0063896	0.333234
P60203	Myelin proteolipid protein	Plp1	0.000578	0.00374347	0.056608
P31232	Transgelin	Tagln	0.000386	0.00298694	0.570538
P13596	Neural cell adhesion molecule 1	Ncam1	6.50053e-07	8.25568e-05	0.347008
P52555	Endoplasmic reticulum resident protein 29	Erp29	2.39733e-05	0.000634294	0.500897
P19234	NADH dehydrogenase [ubiquinone] flavoprotein 2, mitochondrial	Ndufv2	0.000134	0.00163667	0.359694
P06687	Sodium/potassium-transporting ATPase subunit alpha-3	Atp1a3	0.00344	0.0102471	0.040859
P36876	Serine/threonine-protein phosphatase 2A 55 kDa regulatory subunit B alpha isoform	Ppp2r2a	9.37604e-05	0.00145214	1.6382
P13383	Nucleolin	Ncl	1.38372e-07	2.92888e-05	2.79849
P20171	GTPase Hras	Hras	0.000142	0.00164308	0.581042
P03994	Hyaluronan and proteoglycan link protein 1	Hapln1	1.00499e-05	0.000354537	0.458733
P56522	NADPH:adrenodoxin oxidoreductase, mitochondrial	Fdxr	0.00573	0.0142253	0.374453
D4AAT7	ATP-dependent (S)-NAD(P)H-hydrate dehydratase	Carkd	6.90356e-06	0.000313126	0.644007
P25809	Creatine kinase U-type, mitochondrial	Ckmt1	5.243e-06	0.000277442	0.294315
P97874	Cyclin-G-associated kinase	Gak	0.000657	0.00405175	3.01496
Q05175	Brain acid soluble protein 1	Basp1	0.275	0.0091105	0.391224
Q66HD0	Endoplasmin	Hsp90b1	1.81234e-05	0.000523106	0.42929
P63095	Guanine nucleotide-binding protein G(s) subunit alpha isoforms short	Gnas	6.58043e-05	0.00116071	0.413149
P04785	Protein disulfide-isomerase	P4hb	7.19239e-06	0.000285448	0.489443
Q8R4A1	ERO1-like protein alpha	Ero1a	0.000273	0.00247487	0.527179
Q9QZR6	Septin-9	Septin9	0.00217	0.00746619	0.410028
B5DFC8	Eukaryotic translation initiation factor 3 subunit C	Eif3c	0.000166	0.00170435	2.65173
P04897	Guanine nucleotide-binding protein G(i) subunit alpha-2	Gnai2	1.83539e-06	0.000194245	0.387428
O35331	Pyridoxal kinase	Pdxk	5.12441e-05	0.00112207	0.621174
Q07009	Calpain-2 catalytic subunit	Capn2	4.835e-05	0.00109651	2.33645
P18418	Calreticulin	Calr	1.24985e-05	0.000417714	0.456396
P84087	Complexin-2	Cplx2	5.81769e-05	0.00108654	2.39701
B0BNF1	Septin-8	Septin8	0.000935	0.0047102	0.567587
P31000	Vimentin	Vim	0.0115	0.0235195	3.23204
Q9WVC0	Septin-7	Septin7	0.00117	0.00552323	0.569918
Q9JJM9	Septin-5	Septin5	5.59218e-05	0.0011097	0.554069
P82471	Guanine nucleotide-binding protein G(q) subunit alpha	Gnaq	2.4999e-06	0.00019843	0.321796
O70351	3-hydroxyacyl-CoA dehydrogenase type-2	Hsd17b10	0.000448	0.00323547	0.635994
P00507	Aspartate aminotransferase, mitochondrial	Got2	0.0106	0.022244	0.285564
Q6AYQ8	Acylpyruvase FAHD1, mitochondrial	Fahd1	7.17598e-06	0.000303783	0.363028
Q1JU68	Eukaryotic translation initiation factor 3 subunit A	Eif3a	0.000426	0.00311016	3.51694
