# Supplementary material for: Prefrontal Cortex Cytosolic Proteome and Machine Learning-Based Predictors of Resilience toward Chronic Social Isolation in Rats
Source: Int J Mol Sci. 2024 Mar 6;25(5):3026. doi: 10.3390/ijms25053026 (PMC10931671; doi:10.3390/ijms25053026)
Supplement: Supplementary file 1 [file ijms-25-03026-s001.zip › Supplementary Table S4.xlsx]

## Sheet: Time selected SVM
Supplemetary Table S4. List of cytosolic predictive proteins for discriminating CSIS-resilient vs. CSIS-susceptible groups with FC (fold change) by SVM with greedy forward search
Protein ID	Protein	Gene	Score	Score SDEV	Times selected	p value	Q value	FC
P61980	Heterogeneous nuclear ribonucleoprotein K	Hnrnpk	0.738095	0.379813	17	8.90642e-06	0.000332681	1.39071
Q641X8	Eukaryotic translation initiation factor 3 subunit E	Eif3e	0.946429	0.0103098	12	9.50078e-05	0.00143643	1.82289
P47819	Glial fibrillary acidic protein	Gfap	0.947619	0.00952381	10	0.000102606	0.00144789	3.84941
P35332	Hippocalcin-like protein 4	Hpcal4	0.942857	0.0116642	10	0.000228708	0.0022343	1.8774
P25093	Fumarylacetoacetase	Fah	0.94898	0.0083316	7	0.000134513	0.00161162	0.459739
P54313	Guanine nucleotide-binding protein G(I)/G(S)/G(T) subunit beta-2	Gnb2	0.945578	0.010756	7	0.0029199	0.00931727	0.472392
P42676	Neurolysin, mitochondrial	Nln	0.816327	0.313996	7	0.000145302	0.00161872	0.618428
P54290	Voltage-dependent calcium channel subunit alpha-2/delta-1	Cacna2d1	0.0510204	0.0083316	7	1.52864e-05	0.000485343	0.262922
Q794E4	Heterogeneous nuclear ribonucleoprotein F	Hnrnpf	0.5	0.452381	6	0.000801905	0.00442791	1.36791
Q6NYB7	Ras-related protein Rab-1A	Rab1A	0.952381	0	5	0.000649874	0.00404578	0.50455
Q1HCL7	NAD kinase 2, mitochondrial	Nadk2	0.947619	0.00952381	5	0.00010796	0.00145861	0.529947
P62994	Growth factor receptor-bound protein 2	Grb2	0.0619048	0.0116642	5	0.000209524	0.00207887	1.4258
P84076	Neuron-specific calcium-binding protein hippocalcin	Hpca	0.052381	0.00952381	5	0.00239764	0.00805557	1.47823
O35180	Endophilin-A3	Sh3gl3	0.052381	0.00952381	5	0.0140832	0.0278593	1.38865
Q80Z29	Nicotinamide phosphoribosyltransferase	Nampt	0.952381	0	4	0.00175699	0.00644908	0.781794
Q68FY0	Cytochrome b-c1 complex subunit 1, mitochondrial	Uqcrc1	0.952381	0	4	0.0017486	0.00645559	0.340285
P01830	Thy-1 membrane glycoprotein	Thy1	0.279762	0.388458	4	5.84362e-05	0.0010602	0.141997
Q6P686	Osteoclast-stimulating factor 1	Ostf1	0.0535714	0.0103098	4	0.00418937	0.0113202	0.52864
Q5FVI6	V-type proton ATPase subunit C 1	Atp6v1c1	0.0535714	0.0103098	4	0.000909191	0.00469379	0.73696
P07340	Sodium/potassium-transporting ATPase subunit beta-1	Atp1b1	0.0535714	0.0103098	4	0.00195405	0.00693196	0.0904661
Q704S8	Carnitine O-acetyltransferase	Crat	0.047619	0	4	0.0047527	0.0126805	0.714468
P32736	Opioid-binding protein/cell adhesion molecule	Opcml	0.047619	0	4	0.000296762	0.00254654	0.329069
Q62703	Reticulocalbin-2	Rcn2	0.944444	0.0112239	3	7.34351e-05	0.00126031	0.514297
P70566	Tropomodulin-2	Tmod2	0.0555556	0.0112239	3	5.2183e-05	0.00110454	1.90047
Q66X93	Staphylococcal nuclease domain-containing protein 1	Snd1	0.047619	0	3	0.00643202	0.0152971	0.790815
Q9QXQ0	Alpha-actinin-4	Actn4	0.952381	0	2	0.000927497	0.00474968	1.46655
P47858	ATP-dependent 6-phosphofructokinase, muscle type	Pfkm	0.952381	0	2	0.000130547	0.00165794	1.37638
P13233	2,3-cyclic-nucleotide 3-phosphodiesterase	Cnp	0.940476	0.0119048	2	0.000198352	0.00199926	0.520961
P31977	Ezrin	Ezr	0.5	0.452381	2	0.000240508	0.00224592	0.646845
Q6PEC4	S-phase kinase-associated protein 1	Skp1	0.0595238	0.0119048	2	0.00403956	0.0110091	1.29503
Q80U96	Exportin-1	Xpo1	0.0595238	0.0119048	2	8.64838e-05	0.00137293	1.81161
Q6PDU1	Serine/arginine-rich splicing factor 2	Srsf2	0.047619	0	2	0.000710069	0.00417494	1.48679
Q812E9	Neuronal membrane glycoprotein M6-a	Gpm6a	0.047619	0	2	0.0016632	0.00632413	0.207933
Q5PPJ9	Endophilin-B2	Sh3glb2	0.952381	0	1	4.74048e-05	0.00115777	1.57907
Q9JLZ1	Glutaredoxin-3	Glrx3	0.952381	0	1	0.000339327	0.00279834	1.50874
P10536	Ras-related protein Rab-1B	Rab1b	0.952381	0	1	0.000130714	0.00162752	0.630771
Q923W4	Hepatoma-derived growth factor-related protein 3	Hdgfrp3	0.0714286	0	1	0.0116688	0.0236731	1.4385
Q8K4V4	Sorting nexin-27	Snx27	0.0714286	0	1	0.0297037	0.0478727	1.33038
Q62813	Limbic system-associated membrane protein	Lsamp	0.0714286	0	1	7.63527e-05	0.00127589	0.392626
Q63617	Hypoxia up-regulated protein 1	Hyou1	0.0714286	0	1	3.53781e-05	0.000898604	0.375463
P18297	Sepiapterin reductase	Spr	0.047619	0	1	0.00372714	0.0104723	0.720434
P05712	Ras-related protein Rab-2A	Rab2a	0.047619	0	1	0.00363099	0.0103394	0.681073
Q03346	Mitochondrial-processing peptidase subunit beta	Pmpcb	0.047619	0	1	0.00181885	0.00648861	0.677571
Q9JIX3	Bis(5-adenosyl)-triphosphatase	Fhit	0.047619	0	1	0.00260405	0.00865744	0.669384
P04762	Catalase	Cat	0.047619	0	1	0.0312765	0.0496515	0.619817
Q5EB77	Ras-related protein Rab-18	Rab18	0.047619	0	1	0.00338805	0.0101482	0.590444
P04041	Glutathione peroxidase 1	Gpx1	0.047619	0	1	0.000660713	0.00403416	0.580985
P11598	Protein disulfide-isomerase A3	Pdia3	0.047619	0	1	8.63822e-05	0.00140648	0.545307
Q4V7C6	GMP synthase [glutamine-hydrolyzing]	Gmps	0.047619	0	1	0.00543128	0.013686	1.31368
Q62718	Neurotrimin	Ntm	0.047619	0	1	0.0211583	0.0382778	0.492223
O35346	Focal adhesion kinase 1	Ptk2	0.047619	0	1	0.00400184	0.0110007	1.29394
F1LMZ8	26S proteasome non-ATPase regulatory subunit 11	Psmd11	0.047619	0	1	0.00119756	0.00547087	1.96303
P31044	Phosphatidylethanolamine-binding protein 1	Pebp1	0.047619	0	1	0.0243214	0.0415164	0.798612
Q91ZN1	Coronin-1A	Coro1a	0.047619	0	1	0.0161984	0.0308889	0.787091
O35952	Hydroxyacylglutathione hydrolase, mitochondrial	Hagh	0.047619	0	1	0.00152169	0.00611564	0.764417
P22734	Catechol O-methyltransferase	Comt	0.047619	0	1	0.0270982	0.0449279	0.761675
O35964	Endophilin-A2	Sh3gl1	0.047619	0	1	0.00135657	0.00566723	1.65845
P85968	6-phosphogluconate dehydrogenase, decarboxylating	Pgd	0.047619	0	1	0.021626	0.0387923	0.727051
