# Supplementary material for: Prefrontal Cortex Cytosolic Proteome and Machine Learning-Based Predictors of Resilience toward Chronic Social Isolation in Rats
Source: Int J Mol Sci. 2024 Mar 6;25(5):3026. doi: 10.3390/ijms25053026 (PMC10931671; doi:10.3390/ijms25053026)
Supplement: Supplementary file 1 [file ijms-25-03026-s001.zip › Supplementary Table S5.xlsx]

## Sheet: Sheet1
Supplemetary Table S5. List of cytosolic predictive proteins for discriminating CSIS-resilient vs. CSIS-susceptible groups with FC (fold change) by Random Forest
Protein ID	Protein	Gene	Score	Score SDEV	Times selected	p value	Q value	FC
O35331	Pyridoxal kinase	Pdxk	0.019958	0.00984261	68	5.12441e-05	0.00112207	0.621174
P84087	Complexin-2	Cplx2	0.0243304	0.012289	64	5.81769e-05	0.00108654	2.39701
D4AAT7	ATP-dependent (S)-NAD(P)H-hydrate dehydratase	Carkd	0.0199546	0.0109597	63	6.90356e-06	0.000313126	0.644007
P52555	Endoplasmic reticulum resident protein 29	Erp29	0.0228111	0.0113185	62	2.39733e-05	0.000634294	0.500897
P10824	Guanine nucleotide-binding protein G(i) subunit alpha-1	Gnai1	0.0205069	0.0107705	62	3.48554e-06	0.000221332	0.361353
P13383	Nucleolin	Ncl	0.0227166	0.0101435	61	1.38372e-07	2.92888e-05	2.79849
P82471	Guanine nucleotide-binding protein G(q) subunit alpha	Gnaq	0.0189696	0.0092261	61	2.4999e-06	0.00019843	0.321796
P14408	Fumarate hydratase, mitochondrial	Fh	0.0240476	0.0129077	60	4.64358e-08	1.47434e-05	0.337541
P60203	Myelin proteolipid protein	Plp1	0.0214286	0.00958315	60	0.000577733	0.00374347	0.056608
P63095	Guanine nucleotide-binding protein G(s) subunit alpha isoforms short	Gnas	0.0215496	0.00997155	59	6.58043e-05	0.00116071	0.413149
P97874	Cyclin-G-associated kinase	Gak	0.0210654	0.0115717	59	0.000657213	0.00405175	3.01496
P62898	Cytochrome c, somatic	Cycs	0.0208232	0.00923277	59	3.10491e-06	0.000219069	0.37549
P06761	Endoplasmic reticulum chaperone BiP	Hspa5	0.0184019	0.0079129	59	6.73537e-06	0.000328997	0.409843
P59215	Guanine nucleotide-binding protein G(o) subunit alpha	Gnao1	0.0221675	0.0103331	58	3.8435e-06	0.000221875	0.362574
Q05175	Brain acid soluble protein 1	Basp1	0.0214286	0.0106937	58	0.00275467	0.0091105	0.391224
P18418	Calreticulin	Calr	0.0192118	0.00679017	58	1.24985e-05	0.000417714	0.456396
O70351	3-hydroxyacyl-CoA dehydrogenase type-2	Hsd17b10	0.0179803	0.00679464	58	0.00044838	0.00323547	0.635994
Q9QVC8	Peptidyl-prolyl cis-trans isomerase FKBP4	Fkbp4	0.0237245	0.0124531	56	0.000357916	0.00287692	0.748529
P56522	NADPH:adrenodoxin oxidoreductase, mitochondrial	Fdxr	0.022449	0.0114085	56	0.00573493	0.0142253	0.374453
P31232	Transgelin	Tagln	0.022449	0.0120304	56	0.000385715	0.00298694	0.570538
B2RYW9	Fumarylacetoacetate hydrolase domain-containing protein 2	Fahd2	0.0216837	0.0117652	56	2.31069e-07	3.66821e-05	0.418909
Q66HD0	Endoplasmin	Hsp90b1	0.0214286	0.0093522	56	1.81234e-05	0.000523106	0.42929
P04785	Protein disulfide-isomerase	P4hb	0.019898	0.0103434	56	7.19239e-06	0.000285448	0.489443
P00507	Aspartate aminotransferase, mitochondrial	Got2	0.0191327	0.0102009	56	0.0106141	0.022244	0.285564
Q62636	Ras-related protein Rap-1b	Rap1b	0.0191327	0.00776701	56	0.00164017	0.0063896	0.333234
Q9JJM9	Septin-5	Septin5	0.0188776	0.00939385	56	5.59218e-05	0.0011097	0.554069
P03994	Hyaluronan and proteoglycan link protein 1	Hapln1	0.0251948	0.0130544	55	1.00499e-05	0.000354537	0.458733
Q64537	Calpain small subunit 1	Capns1	0.0218182	0.0130233	55	2.09272e-06	0.00018984	3.14829
Q6AYQ8	Acylpyruvase FAHD1, mitochondrial	Fahd1	0.021039	0.0115109	55	7.17598e-06	0.000303783	0.363028
P05065	Fructose-bisphosphate aldolase A	Aldoa	0.0202597	0.0097047	55	5.28531e-09	3.35617e-06	0.546798
Q9QZR6	Septin-9	Septin9	0.0202597	0.0093145	55	0.00217519	0.00746619	0.410028
P36876	Serine/threonine-protein phosphatase 2A 55 kDa regulatory subunit B alpha isoform	Ppp2r2a	0.021164	0.0125208	54	9.37604e-05	0.00145214	1.6382
Q07009	Calpain-2 catalytic subunit	Capn2	0.0210243	0.0102355	53	4.835e-05	0.00109651	2.33645
P20171	GTPase Hras	Hras	0.0199461	0.00848093	53	0.000142314	0.00164308	0.581042
P13596	Neural cell adhesion molecule 1	Ncam1	0.0196765	0.00795947	53	6.50053e-07	8.25568e-05	0.347008
P06687	Sodium/potassium-transporting ATPase subunit alpha-3	Atp1a3	0.0200549	0.00852534	52	0.00343723	0.0102471	0.040859
P04897	Guanine nucleotide-binding protein G(i) subunit alpha-2	Gnai2	0.018956	0.00827375	52	1.83539e-06	0.000194245	0.387428
Q9WVC0	Septin-7	Septin7	0.022	0.0111429	50	0.00117423	0.00552323	0.569918
Q8R4A1	ERO1-like protein alpha	Ero1l	0.0217143	0.0103962	50	0.000272821	0.00247487	0.527179
B5DFC8	Eukaryotic translation initiation factor 3 subunit C	Eif3c	0.0197143	0.0102579	50	0.000166409	0.00170435	2.65173
P31000	Vimentin	Vim	0.0194286	0.00845637	50	0.011482	0.0235195	3.23204
P25809	Creatine kinase U-type, mitochondrial	Ckmt1	0.0230321	0.0107279	49	5.243e-06	0.000277442	0.294315
Q641X8	Eukaryotic translation initiation factor 3 subunit E	Eif3e	0.0170213	0.00699749	47	9.50078e-05	0.00143643	1.82289
P19234	NADH dehydrogenase [ubiquinone] flavoprotein 2, mitochondrial	Ndufv2	0.0236025	0.0130583	46	0.000134027	0.00163667	0.359694
Q1JU68	Eukaryotic translation initiation factor 3 subunit A	Eif3a	0.02	0.00819269	45	0.000426116	0.00311016	3.51694
B0BNF1	Septin-8	Septin8	0.0217532	0.0088738	44	0.000934622	0.0047102	0.567587
Q63617	Hypoxia up-regulated protein 1	Hyou1	0.0175	0.00676689	40	3.53781e-05	0.000898604	0.375463
P61980	Heterogeneous nuclear ribonucleoprotein K	Hnrnpk	0.0199248	0.00771364	38	8.90642e-06	0.000332681	1.39071
Q62703	Reticulocalbin-2	Rcn2	0.0176692	0.00690134	38	7.34351e-05	0.00126031	0.514297
P70566	Tropomodulin-2	Tmod2	0.0172932	0.00668285	38	5.2183e-05	0.00110454	1.90047
Q566R0	Acyl-coenzyme A thioesterase THEM4	Them4	0.0169884	0.00559513	37	4.75402e-05	0.00111808	0.477259
P14604	Enoyl-CoA hydratase, mitochondrial	Echs1	0.0166023	0.00526571	37	2.1859e-05	0.0006035	0.504364
Q62651	Delta(3,5)-Delta(2,4)-dienoyl-CoA isomerase, mitochondrial	Ech1	0.0154762	0.00394836	36	1.63397e-05	0.000494081	0.364821
P42676	Neurolysin, mitochondrial	Nln	0.0163265	0.00605404	35	0.000145302	0.00161872	0.618428
Q68FY0	Cytochrome b-c1 complex subunit 1, mitochondrial	Uqcrc1	0.0172269	0.00673581	34	0.0017486	0.00645559	0.340285
P10536	Ras-related protein Rab-1B	Rab1b	0.0155462	0.00405195	34	0.000130714	0.00162752	0.630771
P31977	Ezrin	Ezr	0.0178571	0.00944911	32	0.000240508	0.00224592	0.646845
Q5FVH2	Phospholipase D3	Pld3	0.0178571	0.00714286	32	0.000165025	0.00171788	0.586249
P54290	Voltage-dependent calcium channel subunit alpha-2/delta-1	Cacna2d1	0.0156682	0.00422357	31	1.52864e-05	0.000485343	0.262922
Q794E4	Heterogeneous nuclear ribonucleoprotein F	Hnrnpf	0.0171429	0.00680136	30	0.000801905	0.00442791	1.36791
Q9Z1N4	3(2),5-bisphosphate nucleotidase 1	Bpnt1	0.0152381	0.00356348	30	0.000135472	0.00159305	0.631744
P01830	Thy-1 membrane glycoprotein	Thy1	0.0182266	0.00638497	29	5.84362e-05	0.0010602	0.141997
B1WC61	Complex I assembly factor ACAD9, mitochondrial	Acad9	0.0157635	0.00435062	29	0.000580255	0.00372184	0.512122
Q66HF1	NADH-ubiquinone oxidoreductase 75 kDa subunit, mitochondrial	Ndufs1	0.0178571	0.0061859	28	5.34193e-05	0.00109423	0.347207
P13233	2,3-cyclic-nucleotide 3-phosphodiesterase	Cnp	0.0158163	0.00583955	28	0.000198352	0.00199926	0.520961
Q6AZ50	Ubiquitin-like-conjugating enzyme ATG3	Atg3	0.0147959	0.0026511	28	0.000278107	0.00245275	1.46969
P32736	Opioid-binding protein/cell adhesion molecule	Opcml	0.0169312	0.00677579	27	0.000296762	0.00254654	0.329069
Q9JLZ1	Glutaredoxin-3	Glrx3	0.0159341	0.00456408	26	0.000339327	0.00279834	1.50874
P55067	Neurocan core protein;150 kDa adult core glycoprotein	Ncan	0.0159341	0.00456408	26	0.000537342	0.00359171	0.512208
Q9QYU2	Elongation factor Ts, mitochondrial	Tsfm	0.0148352	0.00274725	26	0.000411896	0.00304132	0.445491
Q03114	Cyclin-dependent-like kinase 5	Cdk5	0.0171429	0.00571429	25	0.00135329	0.005691	1.32456
P56932	Serine/threonine-protein phosphatase 2A 55 kDa regulatory subunit B delta isoform	Ppp2r2d	0.0165714	0.00523723	25	0.000865283	0.00461727	1.50836
Q03346	Mitochondrial-processing peptidase subunit beta	Pmpcb	0.0165714	0.00661476	25	0.00181885	0.00648861	0.677571
B3GNI6	Septin-11	Septin 11	0.0165714	0.00523723	25	0.00180647	0.00651767	0.621538
P54313	Guanine nucleotide-binding protein G(I)/G(S)/G(T) subunit beta-2	Gnb2	0.0160714	0.00472456	24	0.0029199	0.00931727	0.472392
O88506	STE20/SPS1-related proline-alanine-rich protein kinase	Stk39	0.0161491	0.00481116	23	0.00177705	0.0064852	2.14133
Q1HCL7	NAD kinase 2, mitochondrial	Nadk2	0.0161491	0.00481116	23	0.00010796	0.00145861	0.529947
P11915	Non-specific lipid-transfer protein	Scp2	0.0149068	0.0029133	23	0.000279597	0.00243212	0.337649
P48721	Stress-70 protein, mitochondrial	Hspa9	0.0181818	0.00768322	22	5.64528e-05	0.00108629	0.510898
P28037	Cytosolic 10-formyltetrahydrofolate dehydrogenase	Aldh1l1	0.0162338	0.00490249	22	0.000485887	0.00335368	1.89265
P25093	Fumarylacetoacetase	Fah	0.0149351	0.0029757	22	0.000134513	0.00161162	0.459739
P24054	SPARC-like protein 1	Sparcl1	0.0170068	0.00713475	21	0.000154932	0.00166749	0.59983
P30835	ATP-dependent 6-phosphofructokinase, liver type	Pfkl	0.0156463	0.00419348	21	0.00134374	0.00572668	1.33874
Q6NYB7	Ras-related protein Rab-1A	Rab1A	0.0156463	0.00419348	21	0.000649874	0.00404578	0.50455
Q9JLA3	UDP-glucose:glycoprotein glucosyltransferase 1	Uggt1	0.0156463	0.00419348	21	0.000149835	0.00164044	0.371163
Q80U96	Exportin-1	Xpo1	0.0185714	0.0111575	20	8.64838e-05	0.00137293	1.81161
P47858	ATP-dependent 6-phosphofructokinase, muscle type	Pfkm	0.0164286	0.00681385	20	0.000130547	0.00165794	1.37638
P20595	Guanylate cyclase soluble subunit beta-1	Gucy1b3	0.0157143	0.00428571	20	0.00087765	0.00460585	2.55541
Q68FS4	Cytosol aminopeptidase	Lap3	0.0157143	0.00428571	20	0.00120067	0.00540729	0.682786
Q9QXQ0	Alpha-actinin-4	Actn4	0.015	0.0031135	20	0.000927497	0.00474968	1.46655
Q4G061	Eukaryotic translation initiation factor 3 subunit B	Eif3b	0.0165414	0.00520918	19	0.000365213	0.00286309	2.03657
P35332	Hippocalcin-like protein 4	Hpcal4	0.0157895	0.00438417	19	0.000228708	0.0022343	1.8774
O35346	Focal adhesion kinase 1	Ptk2	0.0157895	0.00438417	19	0.00400184	0.0110007	1.29394
Q80Z29	Nicotinamide phosphoribosyltransferase	Nampt	0.0157895	0.00438417	19	0.00175699	0.00644908	0.781794
O35964	Endophilin-A2	Sh3gl1	0.0150376	0.00318996	19	0.00135657	0.00566723	1.65845
Q812E9	Neuronal membrane glycoprotein M6-a	Gpm6a	0.0174603	0.00593914	18	0.0016632	0.00632413	0.207933
P47819	Glial fibrillary acidic protein	Gfap	0.0150794	0.00327231	18	0.000102606	0.00144789	3.84941
Q6P4Z9	COP9 signalosome complex subunit 8	Cops8	0.0150794	0.00327231	18	0.00129667	0.00567853	1.42036
O35783	Calumenin	Calu	0.0150794	0.00327231	18	0.00201713	0.00696129	0.41204
P68101	Eukaryotic translation initiation factor 2 subunit 1	Eif2s1	0.0184874	0.00650922	17	0.000268743	0.00247322	1.35966
P50904	Ras GTPase-activating protein 1	Rasa1	0.0151261	0.00336134	17	0.00399613	0.0110328	1.62915
Q9Z0V6	Thioredoxin-dependent peroxide reductase, mitochondrial	Prdx3	0.0151261	0.00336134	17	9.51519e-05	0.00140515	0.469342
Q5PPJ9	Endophilin-B2	Sh3glb2	0.0160714	0.00472456	16	4.74048e-05	0.00115777	1.57907
P13264	Glutaminase kidney isoform, mitochondrial	Gls	0.0180952	0.00631738	15	0.000104532	0.00144299	0.446962
Q6PEC4	S-phase kinase-associated protein 1	Skp1	0.0152381	0.00356348	15	0.00403956	0.0110091	1.29503
Q63009	Protein arginine N-methyltransferase 1	Prmt1	0.0153061	0.00367913	14	0.00980385	0.0209611	1.35492
P20717	Protein-arginine deiminase type-2	Padi2	0.0153061	0.00367913	14	0.023272	0.0401569	1.32883
P97536	Cullin-associated NEDD8-dissociated protein 1	Cand1	0.0175824	0.00822342	13	0.000143432	0.00162642	1.36097
Q9QUR2	Dynactin subunit 4	Dctn4	0.0153846	0.00380671	13	0.000540556	0.00357555	4.29513
P47971	Neuronal pentraxin-1	Nptx1	0.0166667	0.00532397	12	0.00716482	0.0166654	0.705556
Q62813	Limbic system-associated membrane protein	Lsamp	0.0166667	0.00532397	12	7.63527e-05	0.00127589	0.392626
P97710	Tyrosine-protein phosphatase non-receptor type substrate 1	Sirpa	0.0154762	0.00394836	12	0.00477834	0.0126427	0.495748
P62628	Dynein light chain roadblock-type 1	Dynlrb1	0.0154762	0.00394836	12	0.00101819	0.00497349	1.59624
O88831	Calcium/calmodulin-dependent protein kinase kinase 2	Camkk2	0.0168831	0.00550992	11	0.000887684	0.00462032	3.06853
P62994	Growth factor receptor-bound protein 2	Grb2	0.0168831	0.00821371	11	0.000209524	0.00207887	1.4258
O88377	Phosphatidylinositol 5-phosphate 4-kinase type-2 beta	Pip4k2b	0.0168831	0.00550992	11	0.022488	0.0395564	1.33685
Q9R063	Peroxiredoxin-5, mitochondrial	Prdx5	0.0155844	0.00410685	11	0.000235303	0.0022639	0.678017
P08082	Clathrin light chain B	Cltb	0.0155844	0.00410685	11	0.000728465	0.00420523	2.72517
F1LMZ8	26S proteasome non-ATPase regulatory subunit 11	Psmd11	0.0155844	0.00410685	11	0.00119756	0.00547087	1.96303
A0A0G2JTR4	Active breakpoint cluster region-related protein	Abr	0.0155844	0.00410685	11	0.000536291	0.00362282	1.66064
P11598	Protein disulfide-isomerase A3	Pdia3	0.0185714	0.00654654	10	8.63822e-05	0.00140648	0.545307
Q8VIL3	ZW10 interactor	Zwint	0.0157143	0.00428571	10	0.00594817	0.0144716	2.02857
Q01066	Calcium/calmodulin-dependent 3,5-cyclic nucleotide phosphodiesterase 1B	Pde1b	0.0157143	0.00428571	10	0.000404798	0.00306008	1.80081
P84092	AP-2 complex subunit mu	Ap2m1	0.0157143	0.00428571	10	0.00291724	0.00935579	1.56579
Q07310	Neurexin-3	Nrxn3	0.0157143	0.00428571	10	0.00476999	0.0126734	0.561339
P05708	Hexokinase-1	Hk1	0.0157143	0.00428571	10	0.000504094	0.00344193	0.539504
Q9WV63	Kinesin-like protein KIF2A	Kif2a	0.0190476	0.00673435	9	0.00121812	0.00540913	3.74999
Q76EQ0	Serine racemase	Srr	0.015873	0.00448957	9	0.00166201	0.0063577	1.36857
B1H267	Sorting nexin-5	Snx5	0.015873	0.00448957	9	0.00513293	0.01309	0.766657
O09178	AMP deaminase 3	Ampd3	0.0160714	0.00472456	8	0.00357984	0.0102396	2.94388
Q66HA8	Heat shock protein 105 kDa	Hsph1	0.0160714	0.00472456	8	0.00348101	0.0102811	1.30877
O55012	Phosphatidylinositol-binding clathrin assembly protein	Picalm	0.0160714	0.00472456	8	0.00591115	0.0144368	0.744356
Q4QRB4	Tubulin beta-3 chain	Tubb3	0.0183673	0.00645363	7	0.000726727	0.00423368	3.77502
P97685	Neurofascin	Nfasc	0.0163265	0.00499896	7	0.00200185	0.00702307	0.652256
Q920A6	Retinoid-inducible serine carboxypeptidase	Scpep1	0.0166667	0.00532397	6	0.00492982	0.0128825	0.746293
Q9QX69	LanC-like protein 1	Lancl1	0.0171429	0.00571429	5	0.0124166	0.02511	1.46778
P85108	Tubulin beta-2A chain	Tubb2a	0.0171429	0.00571429	5	0.00095522	0.0047761	3.71796
Q68FS2	COP9 signalosome complex subunit 4	Cops4	0.0171429	0.00571429	5	0.00200813	0.0069681	1.42125
Q8K4V4	Sorting nexin-27	Snx27	0.0171429	0.00571429	5	0.0297037	0.0478727	1.33038
B5DF89	Cullin-3	Cul3	0.0178571	0.0061859	4	0.0163092	0.031007	1.34087
Q641Y8	ATP-dependent RNA helicase DDX1	Ddx1	0.0178571	0.0061859	4	0.0281744	0.046349	1.48104
Q91ZN1	Coronin-1A	Coro1a	0.0178571	0.0061859	4	0.0161984	0.0308889	0.787091
Q4G017	Nischarin	Nisch	0.0190476	0.00673435	3	0.0158122	0.0303347	1.41092
Q66H61	Glutamine--tRNA ligase	Qars1	0.0190476	0.00673435	3	0.0043862	0.0118018	1.35115
Q6DGG1	Alpha/beta hydrolase domain-containing protein 14B	Abhd14b	0.0190476	0.00673435	3	0.0248073	0.0420071	0.775854
P62959	Histidine triad nucleotide-binding protein 1	Hint1	0.0190476	0.00673435	3	0.00890943	0.0198508	0.760661
